# Supplementary material for: Response to Hypersalinity of Four Halophytes Growing in Hydroponic Floating Systems: Prospects in the Phytomanagement of High Saline Wastewaters and Extreme Environments
Source: Plants (Basel). 2023 Apr 22;12(9):1737. doi: 10.3390/plants12091737 (PMC10181242; doi:10.3390/plants12091737)
Supplement: Supplementary file 1 [file plants-12-01737-s001.zip]

Archive with 1 entries (1 files):
- plants-2315608-supplementary.pdf
